# Supplementary material for: Spliceosomal Prp8 intein at the crossroads of protein and RNA splicing
Source: PLoS Biol. 2019 Oct 10;17(10):e3000104. doi: 10.1371/journal.pbio.3000104 (PMC6805012; doi:10.1371/journal.pbio.3000104)
Supplement: S1 Data — Individual numerical values that underlie any graphs (Figs 4B, 4C, 5A, 5B, and S6B, S7A, S8A and S8B Figs) are provided in separate sheets. Values were calculated from biological triplicate gel images using ImageJ software. Levels of precursor (P), LE, and OPC products are given out of a total of 100. Some graphs use percent precursor as a proxy for splicing. Time points are indicated. LE, ligated exteins; MIG, MBP-Intein-GFP; OPC, off-pathway cleavage; Prp8, pre-mRNA processing factor 8 (XLSX) [file pbio.3000104.s016.xlsx]

## Sheet: Fig 4B and 4C
	Fig 4B	P			LE			OPC
	Time Point (h)	Gel 1	Gel 2	Gel 3	Gel 1	Gel 2	Gel 3	Gel 1	Gel 2	Gel 3
WT	0	3.33	4.05	3.27	54.69	55.3	55.98	41.98	40.65	40.75
	1	2.83	3.19	2.28	56.07	55.7	54.87	41.82	41.21	41.57
	2	2.5	3.15	1.86	53.91	51.76	52.41	41.41	41.8	41.16
	5	2.38	3.49	1.76	51.62	44.93	49.55	40.93	42.91	41
	10	2.09	2.46	1.7	50.87	43.57	48.75	41.57	42.74	40.94
	22	2	2.47	1.6	50.67	44.38	48.13	41.47	41.69	40.64
A-1V	0	41.07	45.94	40.66	19.29	14.9	18.09	39.99	40.77	40.81
	1	34.04	39.07	32.32	27.77	21.17	23.84	43.03	43.41	43.92
	2	26.8	31.85	24.51	33.55	24.96	29.18	44.64	45.42	46.64
	5	16.29	18.69	14.93	37.54	31.48	34.13	46.74	48.06	48.34
	10	9.51	12.92	10.34	38.32	33.64	38.82	48.72	47.8	49.24
	22	6.86	10.02	8.23	40.13	34.44	37.41	49.2	48.41	54.01
A-1V, 5 h	Fig 4C	P			LE			OPC
	Treatment	Gel 1	Gel 2	Gel 3	Gel 1	Gel 2	Gel 3	Gel 1	Gel 2	Gel 3
	t0	50.4	38	42.8	20.5	22	22.7	29.1	40	34.5
	UT	20.9	14.2	18.7	41.8	42.7	45.2	37.3	43.1	36.1
	0.8 mM H2O2	22	12.7	17.2	41.4	44.6	41.8	36.6	42.7	41
	8 mM H2O2	22.7	15.6	20.7	40	42.9	42.8	37.3	41.5	36.5
	1.2 mM DEA	46.3	40	42.2	25.6	23.5	24.8	28.1	36.5	33
	12 mM DEA	50.6	40	45.7	23.4	20.8	23.3	26	39.2	31
	2 mM AS	42.4	40.6	40.3	19.1	20.8	20.8	38.5	38.6	38.9
	20 mM AS	43	40	43.5	22.5	22.4	23.3	34.5	37.6	33.2
	0.5 mM MgSO4	14.7	19.7	21.6	47.4	43.2	42.1	37.9	37.1	36.3
	2 mM MgSO4	13.7	20.2	18.6	50.2	42.5	46.2	36.1	37.3	35.2
	0.5 mM CuSO4	33.7	43.4	43.7	24.2	18.6	20.7	42.1	38	35.6
	2 mM CuSO4	35.3	40.9	42	24.9	20.4	21.9	39.8	38.7	36.1
	0.5 mM ZnSO4	36.1	40	45.5	24.5	17.5	19.2	39.4	42.5	35.3
	2 mM ZnSO4	49.7	43	50	21.3	20.3	21.7	29	36.7	28.3

## Sheet: Fig 5A and 5B
Fig 5A	% Precursor
	Untreated			Copper			Copper + TCEP			Copper + EDTA
Time Point (h)	Gel 1	Gel 2	Gel 3	Gel 1	Gel 2	Gel 3	Gel 1	Gel 2	Gel 3	Gel 1	Gel 2	Gel 3
0	25.2	38.5	33.1	45.6	48.6	47.7	37.7	42.2	44.5	46	43.3	46.7
1	21.6	34.8	27.1	44	48.6	47.3	33	38.4	38.1	44.4	42.8	46.3
2	18.9	28.8	22.8	44.1	48.6	46.9	31.1	34.7	32.8	44.1	41.1	45.6
5	14	22	17.5	44.1	46.1	45.9	22.8	26.4	25.2	42	40.5	44.5
10	11.1	17.3	13	43.1	42.3	45.4	20	21.7	21	42	40.6	44.4
22	11.1	15	11.4	41.5	40.5	45.1	18.9	20.9	20	41	40.7	42.7
Fig 5B	% Precursor
	Untreated			Zinc			Zinc + TCEP			Zinc + EDTA
Time Point (h)	Gel 1	Gel 2	Gel 3	Gel 1	Gel 2	Gel 3	Gel 1	Gel 2	Gel 3	Gel 1	Gel 2	Gel 3
0	25.2	38.5	33.1	62.4	52.5	54.4	55.4	51	54	43.1	43.8	54.2
1	21.6	34.8	27.1	62.8	52.3	50.6	49.8	51.2	53.9	31.1	36.6	41.5
2	18.9	28.8	22.8	61.6	51	49.2	48.5	49.9	51.4	25.6	29.2	33.7
5	14	22	17.5	60.8	51.7	52.7	47	51.7	48.3	18.4	21.2	20.4
10	11.1	17.3	13	56.8	51.1	53.8	47.5	49.2	45.5	13.3	16.6	13
22	11.1	15	11.4	56.2	50	52.2	47.4	49.4	46.2	12.7	13.2	11.1

## Sheet: S6B Fig
S6B Fig	% Precursor
	Afu			Bde			Hca
Time Point (h)	Gel 1	Gel 2	Gel 3	Gel 1	Gel 2	Gel 3	Gel 1	Gel 2	Gel 3
0	0	0	0	25.5	31.2	32.8	10.3	11.9	13.4
1	0	0	0	22.4	27.7	28.8	9.9	9.2	11.7
2	0	0	0	21.7	25.5	26.6	8.9	8.6	9.2
5	0	0	0	17.7	19.5	18.9	6.4	5.4	7.6
10	0	0	0	12.3	15	15.3	4.5	4.5	6.9
22	0	0	0	10.5	10.7	14	3.7	4.3	5.5

## Sheet: S7A Fig
	S7A Fig	P			LE			OPC
	Time Point (h)	Gel 1	Gel 2	Gel 3	Gel 1	Gel 2	Gel 3	Gel 1	Gel 2	Gel 3
0 mM CuSO4	0	43.7	44.9	46.2	18.3	18.2	18.9	38	36.9	34.9
	1	38.6	38	40	24.5	25.7	25.2	36.9	36.3	34.8
	2	32.1	32.4	35.3	30.3	31.5	30.1	37.6	36.1	34.6
	5	20.8	21.4	23.4	38.6	41.4	40.2	40.6	37.2	36.4
	10	13.2	13.2	15.5	44.9	46.3	43.9	41.9	40.5	40.6
	22	9.4	9.3	12.7	46.7	47.8	45.5	43.9	42.9	41.8
	30	8.9	9	11.9	46.9	48	45.9	44.2	43	42.2
1 mM CuSO4	0	50.8	44.9	49.3	16.2	15.1	16.6	33	40	34.1
	1	49.4	44.5	48.8	17	15.5	17.3	33.6	40	33.9
	2	47.9	44.2	46.4	17.2	16.2	17.3	34.9	39.6	36.3
	5	45.3	42.9	45.7	17.7	16.7	17.8	37	40.4	36.5
	10	44.6	43.3	45.1	17.3	16.2	17.9	38.1	40.5	37
	22	43.4	41.7	42.1	16.9	16.3	18.1	39.7	42	39.8
	30	43.5	42.7	42.1	16.5	16.5	18.1	40	40.8	39.8

## Sheet: S8A and S8B Fig
S8A Fig	% Precursor
	C61A			C61S			C61V			WT
Time Point (h)	Gel 1	Gel 2	Gel 3	Gel 1	Gel 2	Gel 3	Gel 1	Gel 2	Gel 3	Gel 1	Gel 2	Gel 3
0	48.2	49.9	50.4	54.2	56.1	57	47.9	43.1	49.8	43.7	44.9	46.2
1	44.1	45.8	47.4	53.6	53.2	56.1	40.4	37.7	43.4	38.6	38	40
2	40.5	41.9	43.4	53	51	54.3	30.7	31.8	35.6	32.1	32.4	35.3
5	33.5	34	37	50.2	50	52.8	17.3	19.4	23.3	20.8	21.4	23.4
10	27.7	26.9	27.9	44.2	44.9	45.8	9.5	11	14.2	13.2	13.2	15.5
22	21.3	20.6	22.6	37.4	36.8	36.8	5.5	6.1	8.1	9.4	9.3	12.7
S8B Fig	C61A									C61S									C61V
	P			LE			OPC			P			LE			OPC			P			LE			OPC
Time Point (h)	Gel 1	Gel 2	Gel 3	Gel 1	Gel 2	Gel 3	Gel 1	Gel 2	Gel 3	Gel 1	Gel 2	Gel 3	Gel 1	Gel 2	Gel 3	Gel 1	Gel 2	Gel 3	Gel 1	Gel 2	Gel 3	Gel 1	Gel 2	Gel 3	Gel 1	Gel 2	Gel 3
0	47.8	51.5	51.7	9	10.2	9.8	43.2	38.3	38.5	52.1	58.7	53.3	4.8	3.7	4.7	43.1	37.6	42	45.4	45.5	50.3	17.9	19.1	18.7	36.7	35.4	31
1	45.1	46.6	48.3	9.5	10.2	10.3	45.4	43.2	41.4	48.2	52.4	51.6	4.8	3.8	4.6	47	43.8	43.8	44.3	43.8	49.9	18.7	19	18.2	37	37.2	31.9
2	43.1	44	49.2	9.5	11	10.5	47.4	45	40.3	48.4	52.7	50.9	4	3.8	4.3	47.6	43.5	44.8	43.7	42.6	47.7	19.1	19	17.1	37.2	38.4	35.2
5	43.1	43.4	49.6	9.5	11.1	10.1	47.4	45.4	40.3	47.3	52.3	50	4.2	4.3	4.3	48.5	43.4	45.7	40	43.7	47.5	19.9	19	17.6	40.1	37.3	34.9
10	41.5	43	48.6	9.5	11.5	10.8	49	45.5	40.6	47.7	49.2	50	4	4.3	4.5	48.3	46.5	45.5	39	38.3	46.9	20.6	19.2	17.2	40.4	42.5	35.9
22	40	42.5	43.6	9.5	10.6	11.3	50.5	46.9	45.1	47.4	47.3	50	4	3.5	4.5	48.3	50.8	45.5	39	34.5	42	17.7	19.4	17.2	43.3	46.1	40.8
